# Supplementary material for: Data describing Upland cotton cultivars and advanced breeding lines used in Colombia
Source: Data Brief. 2019 Jun 11;25:104140. doi: 10.1016/j.dib.2019.104140 (PMC6595403; doi:10.1016/j.dib.2019.104140)
Supplement: Supplementary file 1 [file mmc1.xls]

## Sheet: Upland cotton cultivars
Plant Material Type	Cultivar Serie	Cultivar Code	Cultivar Trade Designation	Country of Origin	Originator, Owner or Licenser	Parent 1		Parent 2	Selection history	Selection method	Transgenic	Reference for pedigree or description 1	Reference for pedigre or description 2	Market release (Year)	Market exit (Year)	Adaptation region	Additional description	ICA registration number	ICA approval resolution number
Variety	GS	GM21	Gossica M21	Colombia	ICA	Deltapine 16	X	GRS 684		Pedigree		(Vallejo 1985)	(Brochero 1987)	1981	1984	0 - 600 masl		AL 17
Variety	GS	GMC22	Gossica MC22	Colombia	ICA	Deltapine 45 A	X	Acala 1517-70		Pedigree		(Arévalo 2002)		1992	-	Caribbean wet savanna and Caribbean dry savanna		AL 27
Variety	GS	GMC23	Gossica MC23	Colombia	ICA	Linea 116	X	Linea Valle 4		Pedigree		(Mendoza Olivella 2000)		1992	-	Caribbean dry savanna, Caribbean wet savanna and Eastern plains	Aw	AL 26
Variety	GS	N21	Gossica N21	Colombia	ICA	Delta Pine 16				Individual selection		(Mendoza Olivella et al. 1979)	(Vallejo 1985)	1977	1983	50 - 500 masl		AL 11
Variety	GS	N22	Gossica N22	Colombia	ICA	Acala 1517 BR2	X	Stoneville 213		Pedigree		(Vallejo 1985)	(Brochero 1987)	1979	1982	0 - 500 masl		AL 13
Variety	GS	N23	Gossica N23	Colombia	ICA	Acala 1517 BR2	X	Stoneville 213		Pedigree		(Vallejo 1985)		1983	1985	0 - 1.300 masl		AL 20
Variety	GS	P11	Gossica P11	Colombia	ICA	Acala 1517 BR2				Individual selection		(Vallejo 1985)	Mendoza 1978	1983	1985	0 - 1.300 masl		AL 19
Variety	GS	P12	Gossica P12	Colombia	ICA	Carolina Queen	X	Early Staple		Pedigree		(Vallejo 1985)	(Brochero 1987)	1984	1985	0 - 1.300 masl		AL 22
Variety	GS	P21	Gossica P21	Colombia	ICA	Acala 1517 BR2	X	Stoneville 7 BR		Pedigree		(Vallejo 1985)		1977	1983	0 - 1.300 masl		AL 12
Breeding line	GS	GMC23-825	Gossica MC23-825	Colombia	CORPOICA	Gossica MC.23				Individual selection		(Mendoza Olivella 2000)		Breeding line			Aw
Breeding line	LC	LC107	Linea Cesar 107	Colombia	CORPOICA	ISA 205 H				Individual selection		(Mendoza Olivella 2000)		Breeding line
Breeding line	LC	LC109	Linea Cesar 109	Colombia	CORPOICA	STAM 42-A				Individual selection		(Mendoza Olivella 2000)		Breeding line
Variety	LC	M109	Gaitana M109	Colombia	CORPOICA	STAM 42-A-2-M				Individual selection		(Arévalo 2002)		2000	-	Upper Magdalena Valley		AL 42
Breeding line	LC	LC109-93	Linea Cesar 109 - 93	Colombia	CORPOICA							(Corpoica 1999)		Breeding line
Breeding line	LC	LC110-93-93	Linea Cesar 110 -93-93	Colombia	CORPOICA									Breeding line
Variety	LC	LC123	Corpoica M123	Colombia	CORPOICA	ISA205A	X	Gossica P-12 M1-3	M-3-7	Pedigree		(Cadena Torres et al. 2001)		2000	2010	Humid savanna in the Caribbean		AL 40
Breeding line	LC	LC124	Linea Cesar 124	Colombia	CORPOICA	ISA205A	X	STV 115	M-2-4-2	Pedigree		Mendoza Olivella 2000)		Breeding line
Breeding line	LC	LC125	Linea Cesar125	Colombia	CORPOICA	Gossica-12-1-3 -M-5-5						(Burbano-Figueroa et al. 2018)		Breeding line
Variety	LC	LC129	Caribeña M129	Colombia	CORPOICA	lSA 205 A	X	STV115	M-2-4-11	Pedigree		Mendoza Olivella 2002)		2010	-	Upper Cauca Valley, Caribbean dry savanna and Eastern plains		AL 41
Breeding line	LC	LC134	Linea Cesar 134	Colombia	CORPOICA	lSA 205 A	X	STV115	M-7-1-11	Pedigree		Mendoza Olivella 2000)		Breeding line
Breeding line	LC	LC135	Linea Cesar 135	Colombia	CORPOICA	ISA205A	X	STV 115	M-7-1-9	Pedigree		Mendoza Olivella 2000)		Breeding line
Breeding line	LC	LC137	Linea Cesar 137	Colombia	CORPOICA	STAMF	X	LC 8590	M-9-1-5	Pedigree		Mendoza Olivella 2000)		Breeding line
Breeding line	LC	LC138	Linea Cesar 138	Colombia	CORPOICA	Línea experimental						(Corpoica 1999)		Breeding line
Variety	LC	LC151	Oro BlancoM151	Colombia	CORPOICA	GM- 21-29	X	DP41	M-10-3-1 CA-A52	Pedigree		(Burbano-Figueroa et al. 2018)		2007	-	Caribbean wet savanna and Caribbean dry savanna		ALG-11-71
Breeding line	LC	LC59	Linea Cesar 59	Colombia	CORPOICA	Colombia 1	X	Acala 307	M- 6- 2- M- M	Pedigree		(Espitía Camacho 1991)		Breeding line
Breeding line	LC	LC68	Linea Cesar 68	Colombia	CORPOICA	Ica Bravo	X	STV	M- 11- 6- M- M	Pedigree		(Espitía Camacho 1991)		Breeding line
Breeding line	LC	LC72-78	Linea Cesar 72-78	Colombia	CORPOICA									Breeding line
Donor parent	LC	LC8590	LC8590	Colombia	CORPOICA									Breeding line			Unknown origin. Donor parent in the Colombian LC serie
Variety	LC	M110	Llanera M110	Colombia	CORPOICA	Irma 1243-LP-4-1 M				Individual selection		(Arévalo 2002)	(Burbano-Figueroa et al. 2018)	Breeding line		Eastern plains		AL 39
Variety	LC	M135	Vallenata M135	Colombia	CORPOICA	ISA 205 A	X	STV115	M 7- 1- 9	Pedigree		(Burbano-Figueroa et al. 2018)		Breeding line		Caribbean dry savanna		AL 44
Variety	LC	M137	Sinuana M137	Colombia	CORPOICA	STAMF	X	LC85-90	M-9-1-7	Pedigree		(Burbano-Figueroa et al. 2018)				Humid savanna in the Caribbean		AL 43
Breeding line	LCER	LCER001	Linea Cerete 001	Colombia	CORPOICA	LC135	X	DP OPAL	M-3-2-1	Pedigree		(Burbano-Figueroa et al. 2018)		Breeding line
Breeding line	LCER	LCER002	Linea Cerete 002	Colombia	CORPOICA	LC135	X	DP OPAL	M-3-2-5	Pedigree		(Burbano-Figueroa et al. 2018)		Breeding line
Breeding line	LCER	LCER003	Linea Cerete 003	Colombia	CORPOICA	LC135	X	DP OPAL	M-3-2-6	Pedigree		(Burbano-Figueroa et al. 2018)		Breeding line
Breeding line	LCER	LCER004	Linea Cerete 004	Colombia	CORPOICA	LC135	X	DP OPAL	M-3-3-4	Pedigree		(Burbano-Figueroa et al. 2018)		Breeding line
Breeding line	LCER	LCER005	Linea Cerete 005	Colombia	CORPOICA	LC135	X	DP OPAL	M-3-3-1	Pedigree		(Burbano-Figueroa et al. 2018)		Breeding line
Breeding line	LCER	LCER006	Linea Cerete 006	Colombia	CORPOICA	LC135	X	DP OPAL	M-6-2-6	Pedigree		(Burbano-Figueroa et al. 2018)		Breeding line
Variety	LCER	LCER007	Linea Cerete 007	Colombia	CORPOICA	LC135	X	DP OPAL	M-6-4-3	Pedigree		(Burbano-Figueroa et al. 2018)		2015		Caribbean wet savanna		ALG-13-76
Breeding line	LCER	LCER008	Linea Cerete 008	Colombia	CORPOICA	LC135	X	DP OPAL	M-6-4-6	Pedigree		(Burbano-Figueroa et al. 2018)		Breeding line
Breeding line	LCER	LCER009	Linea Cerete 009	Colombia	CORPOICA	LC135	X	DP OPAL	M-1-1-2	Pedigree		(Burbano-Figueroa et al. 2018)		Breeding line
Breeding line	LCER	LCER010	Linea Cerete 010	Colombia	CORPOICA	LC135	X	DP OPAL	M-1-1-5	Pedigree		(Burbano-Figueroa et al. 2018)		Breeding line
Breeding line	LCER	LCER011	Linea Cerete 011	Colombia	CORPOICA	LC8590	X	TAMCOT CAND-E	M-27-3-3	Pedigree		(Burbano-Figueroa et al. 2018)		Breeding line
Breeding line	LCER	LCER012	Linea Cerete 012	Colombia	CORPOICA	LC8590	X	DP OPAL	M-15-9-1	Pedigree		(Burbano-Figueroa et al. 2018)		Breeding line
Breeding line	LCER	LCER013	Linea Cerete 013	Colombia	CORPOICA	LC8590	X	DP OPAL	M-15-9-3	Pedigree		(Burbano-Figueroa et al. 2018)		Breeding line
Breeding line	LCER	LCER014	Linea Cerete 014	Colombia	CORPOICA	LC8590	X	DP OPAL	M-15-9-6	Pedigree		(Burbano-Figueroa et al. 2018)		Breeding line
Breeding line	LCER	LCER015	Linea Cerete 015	Colombia	CORPOICA	LC8590	X	DP OPAL	M-15-9-5	Pedigree		(Burbano-Figueroa et al. 2018)		Breeding line
Breeding line	LCER	LCER016	Linea Cerete 016	Colombia	CORPOICA	LC8590	X	DP OPAL	M-17-8-6	Pedigree		(Burbano-Figueroa et al. 2018)		Breeding line
Breeding line	LCER	LCER017	Linea Cerete 017	Colombia	CORPOICA	LC8590	X	DP OPAL	M-2-5-2	Pedigree		(Burbano-Figueroa et al. 2018)		Breeding line
Breeding line	LCER	LCER018	Linea Cerete 018	Colombia	CORPOICA	LC8590	X	DP OPAL	M-2-5-5	Pedigree		(Burbano-Figueroa et al. 2018)		Breeding line
Breeding line	LCER	LCER019	Linea Cerete 019	Colombia	CORPOICA	LC8590	X	DP OPAL	M-2-10-1	Pedigree		(Burbano-Figueroa et al. 2018)		Breeding line
Breeding line	LCER	LCER020	Linea Cerete 020	Colombia	CORPOICA	LC8590	X	DP OPAL	M-2-10-3	Pedigree		(Burbano-Figueroa et al. 2018)		Breeding line
Breeding line	LCER	LCER021	Linea Cerete 021	Colombia	CORPOICA	LC8590	X	DP OPAL	M-2-10-4	Pedigree		(Burbano-Figueroa et al. 2018)		Breeding line
Breeding line	LCER	LCER022	Linea Cerete 022	Colombia	CORPOICA	LC8590	X	DP OPAL	M-2-10-5	Pedigree		(Burbano-Figueroa et al. 2018)		Breeding line
Breeding line	LCER	LCER023	Linea Cerete 023	Colombia	CORPOICA	LC8590	X	DP OPAL	M-2-11-3	Pedigree		(Burbano-Figueroa et al. 2018)		Breeding line
Breeding line	LCER	LCER024	Linea Cerete 024	Colombia	CORPOICA	LC8590	X	DP OPAL	M-2-11-1	Pedigree		(Burbano-Figueroa et al. 2018)		Breeding line
Breeding line	LCER	LCER025	Linea Cerete 025	Colombia	CORPOICA	IRMA1243	X	TAMCOT CAB-ES	M-17-1-3	Pedigree		(Burbano-Figueroa et al. 2018)		Breeding line
Breeding line	LCER	LCER026	Linea Cerete 026	Colombia	CORPOICA	IRMA1243	X	IRMA (96+97)	M-4-1-2	Pedigree		(Burbano-Figueroa et al. 2018)		Breeding line
Breeding line	LCER	LCER027	Linea Cerete 027	Colombia	CORPOICA	IRMA1243	X	IRMA (96+97)	M-4-1-3	Pedigree		(Burbano-Figueroa et al. 2018)		Breeding line
Breeding line	LCER	LCER028	Linea Cerete 028	Colombia	CORPOICA	IRMA1243	X	IRMA (96+97)	M-4-1-5	Pedigree		(Burbano-Figueroa et al. 2018)		Breeding line
Breeding line	LCER	LCER029	Linea Cerete 029	Colombia	CORPOICA	LC123-97	X	DP 5415	M-9-2-1	Pedigree		(Burbano-Figueroa et al. 2018)		Breeding line
Breeding line	LCER	LCER030	Linea Cerete 030	Colombia	CORPOICA	LC123-97	X	COODETEC 401	M-21-3-6	Pedigree		(Burbano-Figueroa et al. 2018)		Breeding line
Breeding line	LCER	LCER031	Linea Cerete 031	Colombia	CORPOICA	LC123-97	X	COODETEC 401	M-21-1-1	Pedigree		(Burbano-Figueroa et al. 2018)		Breeding line
Breeding line	LCER	LCER032	Linea Cerete 032	Colombia	CORPOICA	LC123-97	X	COODETEC 401	M-21-1-6	Pedigree		(Burbano-Figueroa et al. 2018)		Breeding line
Breeding line	LCER	LCER033	Linea Cerete 033	Colombia	CORPOICA	LC129-97	X	DP 5415	M-14-3-5	Pedigree		(Burbano-Figueroa et al. 2018)		Breeding line
Breeding line	LCER	LCER034	Linea Cerete 034	Colombia	CORPOICA	LC129-97	X	DP 5415	M-14-3-3	Pedigree		(Burbano-Figueroa et al. 2018)		Breeding line
Breeding line	LCER	LCER035	Linea Cerete 035	Colombia	CORPOICA	LC129-97	X	DP 5415	M-14-3-1	Pedigree		(Burbano-Figueroa et al. 2018)		Breeding line
Breeding line	LCER	LCER036	Linea Cerete 036	Colombia	CORPOICA	LC129-97	X	DP 5415	M-14-4-4	Pedigree		(Burbano-Figueroa et al. 2018)		Breeding line
Breeding line	LCER	LCER037	Linea Cerete 037	Colombia	CORPOICA	LC129-97	X	DP 5415	M-14-4-3	Pedigree		(Burbano-Figueroa et al. 2018)		Breeding line
Breeding line	LCER	LCER038	Linea Cerete 038	Colombia	CORPOICA	LC129-97	X	DP 5415	M-14-4-6	Pedigree		(Burbano-Figueroa et al. 2018)		Breeding line
Breeding line	LCER	LCER039	Linea Cerete 039	Colombia	CORPOICA	LC129-97	X	DP 5415	M-14-4-5	Pedigree		(Burbano-Figueroa et al. 2018)		Breeding line
Breeding line	LCER	LCER040	Linea Cerete 040	Colombia	CORPOICA	LC129-97	X	DP 5415	M-14-5-4	Pedigree		(Burbano-Figueroa et al. 2018)		Breeding line
Breeding line	LCER	LCER041	Linea Cerete 041	Colombia	CORPOICA	LC129-97	X	DP 5415	M-14-5-3	Pedigree		(Burbano-Figueroa et al. 2018)		Breeding line
Breeding line	LCER	LCER042	Linea Cerete 042	Colombia	CORPOICA	LC137-97	X	DP OPAL	M-1-2-2	Pedigree		(Burbano-Figueroa et al. 2018)		Breeding line
Breeding line	LCER	LCER043	Linea Cerete 043	Colombia	CORPOICA	LC137-97	X	DP OPAL	M-1-2-1	Pedigree		(Burbano-Figueroa et al. 2018)		Breeding line
Variety	LCER	LCER044	Linea Cerete 044	Colombia	CORPOICA	LC129-97	X	DP 5415	M-17-2-1	Pedigree		(Burbano-Figueroa et al. 2018)		2015		Caribbean wet savanna		ALG-13-77
Breeding line	LCER	LCER045	Linea Cerete 045	Colombia	CORPOICA	LC129-97	X	DP 5415	M-17-2-3	Pedigree		(Burbano-Figueroa et al. 2018)		Breeding line
Breeding line	LCER	LCER046	Linea Cerete 046	Colombia	CORPOICA	LC137-97	X	DP OPAL	M-2-1-3	Pedigree		(Burbano-Figueroa et al. 2018)		Breeding line
Breeding line	LCER	LCER047	Linea Cerete 047	Colombia	CORPOICA	LC137-97	X	DP OPAL	M-2-1-6	Pedigree		(Burbano-Figueroa et al. 2018)		Breeding line
Breeding line	LCER	LCER048	Linea Cerete 048	Colombia	CORPOICA	LC129-97	X	DP OPAL	M-4-2-1	Pedigree		(Burbano-Figueroa et al. 2018)		Breeding line
Breeding line	LCER	LCER049	Linea Cerete 049	Colombia	CORPOICA	LC129-97	X	DP OPAL	M-4-2-5	Pedigree		(Burbano-Figueroa et al. 2018)		Breeding line
Breeding line	LCER	LCER050	Linea Cerete 050	Colombia	CORPOICA	LC129-97	X	DP OPAL	M-4-2-2	Pedigree		(Burbano-Figueroa et al. 2018)		Breeding line
Breeding line	LCER	LCER051	Linea Cerete 051	Colombia	CORPOICA	LC129-97	X	DP 5415	M-4-1-2	Pedigree		(Burbano-Figueroa et al. 2018)		Breeding line
Breeding line	LCER	LCER052	Linea Cerete 052	Colombia	CORPOICA	LC129-97	X	DP 5415	M-17-1-1	Pedigree		(Burbano-Figueroa et al. 2018)		Breeding line
Breeding line	LCER	LCER053	Linea Cerete 053	Colombia	CORPOICA	LC129-97	X	DP 5415	M-17-1-4	Pedigree		(Burbano-Figueroa et al. 2018)		Breeding line
Breeding line	LCER	LCER054	Linea Cerete 054	Colombia	CORPOICA	LC137-97	X	DP OPAL	M-2-3-5	Pedigree		(Burbano-Figueroa et al. 2018)		Breeding line
Breeding line	LCER	LCER055	Linea Cerete 055	Colombia	CORPOICA	LC137-97	X	DP OPAL	M-2-3-6	Pedigree		(Burbano-Figueroa et al. 2018)		Breeding line
Breeding line	LCER	LCER056	Linea Cerete 056	Colombia	CORPOICA	LC137-97	X	TAMCOT HQ-95	M-7-2-1	Pedigree		(Burbano-Figueroa et al. 2018)		2009
Breeding line	LCER	LCER057	Linea Cerete 057	Colombia	CORPOICA	LC137-97	X	TAMCOT HQ-95	M-7-2-3	Pedigree		(Burbano-Figueroa et al. 2018)		Breeding line
Breeding line	LCER	LCER058	Linea Cerete 058	Colombia	CORPOICA	LC137-97	X	TAMCOT HQ-95	M-7-2-4	Pedigree		(Burbano-Figueroa et al. 2018)		Breeding line
Breeding line	LCER	LCER059	Linea Cerete 059	Colombia	CORPOICA	LC137-97	X	TAMCOT HQ-95	M-7-2-5	Pedigree		(Burbano-Figueroa et al. 2018)		Breeding line
Breeding line	LCER	LCER060	Linea Cerete 060	Colombia	CORPOICA	LC137-97	X	TAMCOT HQ-95	M-7-2-6	Pedigree		(Burbano-Figueroa et al. 2018)		2009
Breeding line	LCER	LCER061	Linea Cerete 061	Colombia	CORPOICA	DP OPAL	X	CNPA-7H	M-11-1-1	Pedigree		(Burbano-Figueroa et al. 2018)		Breeding line
Breeding line	LCER	LCER062	Linea Cerete 062	Colombia	CORPOICA	DP OPAL	X	CNPA-7H	M-11-1-4	Pedigree		(Burbano-Figueroa et al. 2018)		Breeding line
Variety	LCBG2RF	LC123 BG2RF	Nevada 123 OMG	Colombia	AGROSAVIA	Corpoica M 123	X	DeltaPine 143 BG2RF		Backcrossing	TRANSGENIC	(Barragán Quijano et al. 2018a)		2018		Caribbean		ALG-18-85	32582
Variety	LCBG2RF	LC129 BG2RF	Oasis 129 OMG	Colombia	AGROSAVIA	Caribeña M129	X	DeltaPine 143 BG2RF		Backcrossing	TRANSGENIC	(Barragán Quijano et al. 2018b)		2018		Caribbean		ALG-18-86	32583
Variety	LCBG2RF	LC151 BG2RF	Sanjuanera 151 OMG	Colombia	AGROSAVIA	Oro blanco M 151	X	DeltaPine 143 BG2RF		Backcrossing	TRANSGENIC	(Barragán Quijano et al. 2018c)		2018		Caribbean		ALG-18-87	32584
Variety	AG	AG517	AG517		ALGODONERA ANDINA LTDA.							(Rache Cardenal 2011)				Caribbean wet savanna		ALG-05-052
Variety	AG	AG539	AG539		ALGODONERA ANDINA LTDA.							(Rache Cardenal 2011)				Caribbean wet savanna		ALG-05-053
Variety	AG	AG815	AG815		ALGODONERA ANDINA LTDA.							(Rache Cardenal 2011)				Upper Magdalena Valley
Variety	B7	B749	B749	USA	SEMILLAS VALLE S.A.							(Rache Cardenal 2011)				Upper Cauca Valley		AL 34
Landrace	BO	BOURBON	Bourbon	Colombia	Unknown							(Rache Cardenal 2011)		1918	1935
Variety	CE	CE321	Cemp 321	USA								(Rache Cardenal 2011)		1958	-
Variety	CO	CO201	Coker 201	USA	ICA - COKER'S PEDIGREED							(Vallejo 1985)		1967	1981	0 - 300 masl		AL 04
Variety	CO	CO100	Coker 100	USA								(Vallejo 1985)		1952	1959
Variety	CO	CO124	Coker 124	USA								(Vallejo 1985)		1952	1962
Variety	CO	CO320	Coker 320	USA								(Rache Cardenal 2011)		1989
Variety	CO	COSTAPLE	Coker Staple	USA								(Rache Cardenal 2011)		1958	-
Variety	CO	COWILDS	Coker wilds	USA								(Rache Cardenal 2011)		1958
Variety	CO	COWILT	Coker wilt	USA								(Rache Cardenal 2011)		1958
Variety	CQ	CAROLINAQUEENQUEEN	Carolina QeenQeen	USA								(Vallejo 1985)		1935	1948
Variety	DC	DCA291	Del cerro A 291	Colombia	AGROEXPORTABLES LTDA.					Individual selection		(Vallejo 1985)		1981	1985	0 - 1.000 masl		AL 14
Variety	DC	DCA451-3	Del cerro A 451- 3	Colombia	AGROEXPORTABLES LTDA.					Individual selection		(Vallejo 1985)		1982	1985	0 - 1.000 masl		AL 18
Variety	DC	DCA603	Del cerro A 603	Colombia	AGROEXPORTABLES LTDA.					Individual selection		(Vallejo 1985)		1981	1983	0- 1.000 masl		AL 15
Variety	DC	DCA263	Del cerro A 263	Colombia								(Vallejo 1985)		1983	1985
Variety	DC	DELCERRO	Del Cerro	Colombia								(Vallejo 1985)		1974	1985
Variety	DE	DE9169	Delfos 9169									(Rache Cardenal 2011)		1958	-
Variety	DEL	DEL6102	Delphos 6102	USA								(Vallejo 1985)		1935	1936
Variety	DELF	DELFOS	Delfos	USA								(Vallejo 1985)	Mendoza 1977	1962	1962
Variety	DELR	DELR	Delrutfibra larga		CORPOICA					Pedigree		(Rache Cardenal 2011)		1998	-	Upper Cauca Valley		AL 37
Variety	DES	DES119	DES-119									(Rache Cardenal 2011)		1989	-
Variety	DI	DIXIEKING	Dixie king	USA								(Vallejo 1985)		1975	1975
Variety	DO	DELTAOPAL	D Opal	USA	COMPAÑÍA AGRICOLA COLOMBIANA											Caribbean wet savanna and dry savanna, Eastern plains, Upper Magdalena Valley and Cauca Valley		AL 38
Variety	DP	DP55	Deltapine 55	USA	ICA - DELTAPINE							(Vallejo 1985)		1976	1984	0 - 300 masl		AL 09
Variety	DP	DPSL	Deltapine S.L.	USA	ICA - DELTAPINE					Individual selection		(Vallejo 1985)	(Brochero 1987)	1961	1978	0 - 300 masl		AL 01
Variety	DP	DP5415	Deltapine 5415	USA	Monsanto							(Corpoica 1999)		1992	-
Variety	DP	DP16	Deltapine 16	USA	SEMILLAS DELTACOL LTDA.					Pedigree		(Brochero 1987)		1969	1981	0 - 300 masl		AL 05
Variety	DP	DP20	Deltapine 20	USA	SEMILLAS DELTACOL LTDA.							(Mendoza Olivella 2000)		1990	-	0 - 500 masl		AL 23
Variety	DP	DP41	Deltapine 41	USA	SEMILLAS DELTACOL LTDA.					Individual selection		(Vallejo 1985)	(Brochero 1987)	1981	1985	0 - 300 masl		AL 21
Variety	DP	DP51	Deltapine 51	USA	SEMILLAS DELTACOL LTDA.							(Rache Cardenal 2011)		1992	-	Caribbean wet savanna and Caribbean dry savanna		AL 29
Variety	DP	DP5614	Deltapine 5614	USA	SEMILLAS DELTACOL LTDA.							(Rache Cardenal 2011)		1992	-	Caribbean dry savanna		AL 28
Variety	DP	DP61	Deltapine 61	USA	SEMILLAS DELTACOL LTDA.					Pedigree		(Vallejo 1985)		1977	1985	0 - 300 masl		AL 10
Variety	DP	DP90NACIONAL	Deltapine 90 Nacional	USA	SEMILLAS DELTACOL LTDA.							(Rache Cardenal 2011)		2010	-	0 - 500 masl
Variety	DP	DP25	Deltapine 25	USA								(Vallejo 1985)		1974	1974
Variety	DP	DP393	Deltapine 393	USA								(Rache Cardenal 2011)		-	-
Variety	DP	DP404BG	Deltapine 404 BG	USA								(Rache Cardenal 2011)		-	-
Variety	DP	DP45	Deltapine 45	USA								(Vallejo 1985)		1966	1967
Variety	DP	DP45A	Deltapine 45A	USA								(Vallejo 1985)		1973	1976
Variety	DP	DP493	Deltapine 493	USA								(Rache Cardenal 2011)		-	-
Variety	DP	DP523	Deltapine 523	USA								(Vallejo 1985)		1965	1965
Variety	DP	DP5455	Deltapine 5455	USA								(Rache Cardenal 2011)		2008	-
Variety	DP	DP5540	Deltapine 5540	USA								(Vallejo 1985)	(Brochero 1987)	1965	1965
Variety	DP	DP555	Deltapine 555	USA								(Rache Cardenal 2011)		2007	-
Variety	DP	DP5690	Deltapine 5690	USA								(Rache Cardenal 2011)		1993	-
Variety	DP	DP60	Deltapine 60	USA								(Rache Cardenal 2011)		-	-
Variety	DP	DP90	Deltapine 90	USA								(Corpoica 1999)		1991	-
Variety	DP	DPACALA90	Deltapine Acala 90	USA								(Rache Cardenal 2011)		2007	-			AL 24
Variety	DP	DPSL	Deltapine Smooth leaf	USA								(Rache Cardenal 2011)		1961	1978
Variety	DP	DPSTAPLE	Deltapine Staple	USA								(Rache Cardenal 2011)		1958	-
Variety	DP	DP12	Deltapine12	USA								(Vallejo 1985)		1942	1949
Variety	DP	DP15	Deltapine15	USA								(Vallejo 1985)		1948	1967
Variety	DU	DURANGO	Durango	USA								(Vallejo 1985)	Mendoza 1977	1935	1936
Variety	EB	EXPRESSBRASIL	Express Brasil	USA								(Vallejo 1985)		1935	1948
Variety	ES	EARLYSTAPLE	Early staple	USA								(Vallejo 1985)		1955	1962
Variety	FO	FOSTER	Foster	USA								(Vallejo 1985)	Mendoza 1977	1935	1948
Variety	H23	H23	H23		SEMILLAS VALLE S.A.									-	-	Upper Cauca Valley		AL 35
Landrace	HI	HIBRIDO	Híbrido	Colombia								(Vallejo 1985)		Landrace	1930
Variety	HS46	HS46	HS46		SEMILLAS VALLE S.A.							(Rache Cardenal 2011)		1992	-	Caribbean wet savanna		AL 32
Variety	IC	ICABRAVO	ICA Bravo	Colombia	ICA					Pedigree		(Vallejo 1985)		1975	1980	300 - 350 masl		AL 07
Donor parent	IRMA	IR(96+97)	IRMA (96+97)	Africa	CIRAD
Donor parent	IRMA	IR1243	IRMA 1243	Africa	CIRAD
Donor parent	IRMA	IRB2F5	IRMA B2F5	Africa	CIRAD
Donor parent	IRMA	IR1243-Ip-4-1M	IRMA1243-lp-4-1M	Africa	CIRAD
Donor parent	ISA	ISA205A	ISA205A	Africa	CIRAD									Parent
Donor parent	ISA	IRC5028	IRCO 5028	Africa	CIRAD
Donor parent	ISA	IS2054	ISA 2054	Africa	CIRAD
Donor parent	ISA	IS205H	ISA 205H	Africa	CIRAD
Variety	KA	KAKI	Kaki	USA								(Vallejo 1985)		1935	1948
Variety	KC	KC-311311	KC-311311									(Rache Cardenal 2011)		1989	-
Variety	KC	KC-380308	KC-380308									(Rache Cardenal 2011)		1989	-
Variety	LA	LA887	LA887	USA								(Mendoza Olivella 2000)
Landrace	LE	LENGUPA	Lengupa	Colombia								(Vallejo 1985)		Landrace	1976
Variety	LI	LILA1-29-4	Línea LA 1-29-4									(Rache Cardenal 2011)		1998	-
Variety	LI	LI91BR2	Línea91BR2									(Rache Cardenal 2011)		1989	-
Variety	MA	MAKINA	Makina									(Rache Cardenal 2011)		2000	-			AL 45
Landrace	MI	MIRAFLORES	Miraflores	Colombia								(Vallejo 1985)		Landrace	1958
Variety	OP	OPAL	Opal									(Rache Cardenal 2011)		2007	-
Variety	PL	PLAINS	Plains									(Vallejo 1985)		1962	1962
Variety	PR	PRS03	Prima S.0.3									(Vallejo 1985)		1970	1971
Variety	PR	PRS4	Prima S.4									(Rache Cardenal 2011)		1970	1971
Variety	SE	SEALAND	Sealand									(Rache Cardenal 2011)		1958	-
Variety	SE	SE542	Sealand542									(Vallejo 1985)		1935	1957
Variety	ST	STACK	Stack											2007
Variety	ST	STACKGENE	StackGene									(Rache Cardenal 2011)		2007	-
Variety	STA	STARDEL	Stardel									(Vallejo 1985)		1964	1965
Donor parent	STAM	STF	STAM F	Africa	CIRAD
Donor parent	STAM	ST42-2M	STAM 42"-2M	Africa	CIRAD
Variety	STR	STROMAN	Stroman									(Vallejo 1985)		1978	1978
Variety	STV	STV213	Stoneville 213	USA	CONALGODON					Individual selection		(Vallejo 1985)		1965	1985	0 - 300 masl		AL 03
Variety	STV	STV453	Stoneville 453	USA	CONALGODON							(Rache Cardenal 2011)		1991	-	0 - 500 masl		AL 25
Variety	STV	STV731N	Stoneville 731 N	USA	CONALGODON							(Vallejo 1985)	(Brochero 1987)	1976	1978	0 - 300 masl		AL 08
Variety	STV	STVKC311	Stoneville KC 311	USA	CONALGODON							(Rache Cardenal 2011)		-	-	Caribbean dry savanna and Caribbean wet savanna		AL 33
Variety	AC	AC1517-91	Acala 1517-91	USA	ASALGODON							(Corpoica 1999)		-	-	Upper Cauca Valley		AL 36
Variety	AC	AC1517-77	Acala 1517-77	USA	ICA - U NEW MEXICO					Individual selection		(Vallejo 1985)	(Brochero 1987)	1980	1985	0 - 1.100 masl		AL 16
Variety	AC	AC1517BR2	Acala 1517BR2	USA	ICA - U NEW MEXICO					Pedigree		(Vallejo 1985)	(Brochero 1987)	1964	1985	0 - 1.100 masl		AL 02
Variety	AC	AC1515-C	Acala 1515-C	USA										1961	-
Variety	AC	AC1517E2	Acala 1517 E 2	USA										1989	-
Variety	AC	AC1517-70	Acala 1517-70	USA	I.C.A. U NEW MEXICO					Individual selection		(Vallejo 1985)	(Corpoica 1999)	1971	1985			AL 06
Variety	AC	AC1517-55	Acala 1517-75	USA								(Brochero 1987)		1983	1985
Variety	AC	AC1570-70	Acala 1570-70	USA								(Rache Cardenal 2011)		1989	-
Variety	AC	AC3080	Acala 3080	USA								(Rache Cardenal 2011)		1989	-
Variety	AC	AC4-42	Acala 4-42	USA								(Rache Cardenal 2011)		1958	-
Variety	AC	AC44	Acala 44	USA										1961	-
Variety	AC	AC503	Acala del Cerro 503	USA										1970	-
Variety	AC	ACImperial	Acala imperial	USA								(Rache Cardenal 2011)		1989	-
Variety	AC	ACMV	Acala MV	USA								(Rache Cardenal 2011)		1958	-
Variety	AC	ACSJ1	Acala S.J.1	USA										1970	-
Variety	AC	ACSJ2	Acala SJ2	USA								(Rache Cardenal 2011)		1989	-
Variety	AC	ACSJ5	Acala SJ5	USA								(Rache Cardenal 2011)		1989	-
Variety	AC	AC1517E2	Acala1517 E2	USA								(Rache Cardenal 2011)		1989	-
Variety	AC	AC1517-77BR	Acala1517-77 BR	USA								(Rache Cardenal 2011)		1989	-
Variety	AG	AG207	AG207		ALGODONERA ANDINA LTDA.							(Rache Cardenal 2011)				Upper Magdalena Valley		AL 47
Variety	STV	STV112	Stoneville 112	USA								(Rache Cardenal 2011)		1989	-
Variety	STV	STV2B	Stoneville 2B	USA								(Rache Cardenal 2011)		1958	-
Variety	STV	STV3202	Stoneville 3202	USA								(Vallejo 1985)		1958	1959
Variety	STV	STV7a	Stoneville 7ª	USA								(Vallejo 1985)		1974	1977
Variety	STV	STV7BR	Stoneville 7BR	USA								(Vallejo 1985)		1965	1965
Variety	STV	STV825	Stoneville 825	USA								(Vallejo 1985)		1979	1984
Variety	STV	STV7	Stoneville7	USA								(Vallejo 1985)		1958	1959
Variety	STV	STV474	STV474	USA								(Mendoza Olivella 2000)
Landrace	VE	VERGARA	Vergara	Colombia								(Vallejo 1985)		1933	1935
