# Supplementary material for: Data describing Upland cotton cultivars and advanced breeding lines used in Colombia
Source: Data Brief. 2019 Jun 11;25:104140. doi: 10.1016/j.dib.2019.104140 (PMC6595403; doi:10.1016/j.dib.2019.104140)
Supplement: Supplementary file 2 [file mmc2.xlsx]

## Sheet: Readme
Variables	Definition
LOC	Location of the experiment: MOT for Motilonia and TUR for Turipaná
WAP	Weeks after planting
ABL	Advanced Breeding Lines ID
p0*	Level 1
p1	Level 2
p2	Level 3
p3	Level 4
p4	Level 5
p5	Level 6
INC	Disease incidence
SPR(2-5)	Ocurrence of sprouting
RAM(0-5)	Ramulosis Infection Intensity Index
RSC	Ramulosis Resistant Score
IDX	Disease Index (arithmetic estimation of severity)
* p denotes frequency for each disease severity level observed in the field

## Sheet: ABLs Description
Breeding Cross ID	Advanced Breeding Line	Genealogy
1	LCER001	(LC135 x DPOPAL)M-3-2-1
1	LCER002	(LC135 x DPOPAL)M-3-2-5
1	LCER003	(LC135 x DPOPAL)M-3-2-6
1	LCER004	(LC135 x DPOPAL)M-3-3-4
1	LCER005	(LC135 x DPOPAL)M-3-3-1
1	LCER006	(LC135 x DPOPAL)M-6-2-6
1	LCER007	(LC135 x DPOPAL)M-6-4-3
1	LCER008	(LC135 x DPOPAL)M-6-4-6
1	LCER009	(LC135 x DPOPAL)M-1-1-2
1	LCER010	(LC135 x DPOPAL)M-1-1-5
2	LCER011	(LC8590 x TAMCOT-CAND-E)M-27-3-3
3	LCER012	(LC8590 x DPOPAL)M-15-9-11
3	LCER013	(LC8590 x DPOPAL)M-15-9-3
3	LCER014	(LC8590 x DPOPAL)M-15-9-6
3	LCER015	(LC8590 x DPOPAL)M-15-9-5
3	LCER016	(LC8590 x DPOPAL)M-17-8-6
3	LCER017	(LC8590 x DPOPAL)M-2-5-2
3	LCER018	(LC8590 x DPOPAL)M-2-5-5
3	LCER019	(LC8590 x DPOPAL)M-2-10-1
3	LCER020	(LC8590 x DPOPAL)M-2-10-3
3	LCER021	(LC8590 x DPOPAL)M-2-10-4
3	LCER022	(LC8590 x DPOPAL)M-2-10-5
3	LCER023	(LC8590 x DPOPAL)M-2-11-3
3	LCER024	(LC8590 x DPOPAL)M-2-11-1
4	LCER025	(IRMA-1243 x TAMCOT-CAB-ES)M-17-1-3
5	LCER026	(IRMA-1243 x IRMA 96+97)M-4-1-2
5	LCER027	(IRMA-1243 x IRMA 96+97)M-4-1-3
5	LCER028	(IRMA-1243 x IRMA 96+97)M-4-1-5
6	LCER029	(LC123-97 x DP5415)M-9-2-1
7	LCER030	(LC123-97 x COODETEC-401)M-21-3-6
7	LCER031	(LC123-97 x COODETEC-401)M-21-1-1
7	LCER032	(LC123-97 x COODETEC-401)M-21-1-6
8	LCER033	(LC129-97 x DP5415)M-14-3-5
8	LCER034	(LC129-97 x DP5415)M-14-3-3
8	LCER035	(LC129-97 x DP5415)M-14-3-1
8	LCER036	(LC129-97 x DP5415)M-14-4-4
8	LCER037	(LC129-97 x DP5415)M-14-4-3
8	LCER038	(LC129-97 x DP5415)M-14-4-6
8	LCER039	(LC129-97 x DP5415)M-14-4-5
8	LCER040	(LC129-97 x DP5415)M-14-5-4
8	LCER041	(LC129-97 x DP5415)M-14-5-3
9	LCER042	(LC137-97 x DPOPAL)M-1-2-2
9	LCER043	(LC137-97 x DPOPAL)M-1-2-1
10	LCER044	(LC129-97 x DP5415)M-17-2-1
10	LCER045	(LC129-97 x DP5415)M-17-2-3
11	LCER046	(LC137-97 x DPOPAL)M-2-1-3
11	LCER047	(LC137-97 x DPOPAL)M-2-1-6
12	LCER048	(LC129-97 x DPOPAL)M-4-2-1
12	LCER049	(LC129-97 x DPOPAL)M-4-2-5
12	LCER050	(LC129-97 x DPOPAL)M-4-2-2
13	LCER051	(LC129-97 x DP5415)M-17-1-2
13	LCER052	(LC129-97 x DP5415)M-17-1-1
13	LCER053	(LC129-97 x DP5415)M-17-1-4
14	LCER054	(LC137-97 x DPOPAL)M-2-3-5
14	LCER055	(LC137-97 x DPOPAL)M-2-3-6
15	LCER056	(LC137-97 x TAMCOT-HQ-95)M-7-2-2
15	LCER057	(LC137-97 x TAMCOT-HQ-95)M-7-2-3
15	LCER058	(LC137-97 x TAMCOT-HQ-95)M-7-2-4
15	LCER059	(LC137-97 x TAMCOT-HQ-95)M-7-2-5
15	LCER060	(LC137-97 x TAMCOT-HQ-95)M-7-2-6
16	LCER061	(DPOPAL x CNPA-7H)M-11-1-1
16	LCER062	(DPOPAL x CNPA-7H)M-11-1-4

## Sheet: DB1
	LOC	WAP	ABL	p0	p1	p2	p3	p4	p5	INC	SPR(2-5)	RAM(0-5)	RSC	IDX
#REF!	MOT	13	LCER0030	0	0	0	0	0.192308	0.807692	1	1	0.982173	0.178272	5.80769
	MOT	13	LCER0046	0	0	0	0	0.210526	0.789474	1	1	0.980356	0.196441	5.78947
	MOT	13	LCER0031	0	0	0.1	0	0.05	0.85	1	1	0.979713	0.202874	5.65
	MOT	13	LCER0039	0	0	0	0	0.222222	0.777778	1	1	0.979176	0.208239	5.77778
	MOT	13	LCER0034	0	0	0	0	0.26087	0.73913	1	1	0.9752	0.247999	5.73913
	MOT	13	LCER0034	0	0	0	0	0.307692	0.692308	1	1	0.970212	0.297881	5.69231
	MOT	13	LCER0035	0	0	0	0	0.333333	0.666667	1	1	0.967394	0.326057	5.66667
1	MOT	13	LCER0034	0	0	0	0	0.411765	0.588235	1	1	0.95835	0.416495	5.58824
	MOT	13	LCER0044	0	0	0	0	0.4375	0.5625	1	1	0.955228	0.447724	5.5625
	MOT	13	LCER0027	0	0	0.0666667	0	0.333333	0.6	1	1	0.943867	0.561327	5.46667
	MOT	13	LCER0046	0	0	0	0	0.571429	0.428571	1	1	0.937424	0.625755	5.42857
	MOT	13	LCER0026	0	0	0	0	0.611111	0.388889	1	1	0.931532	0.684682	5.38889
1	MOT	13	LCER0046	0	0	0	0	0.652174	0.347826	1	1	0.925052	0.749483	5.34783
1	MOT	13	LCER0035	0	0	0	0.0434783	0.521739	0.434783	1	1	0.923874	0.761259	5.3913
	MOT	13	LCER0036	0	0	0	0.047619	0.52381	0.428571	1	1	0.92218	0.778199	5.38095
	MOT	13	LCER0031	0	0	0.0526316	0	0.526316	0.421053	1	1	0.918564	0.814364	5.31579
	MOT	13	LCER0044	0.0555556	0	0	0.0555556	0.222222	0.666667	1	0.944444	0.916006	0.839941	5.38889
1	MOT	13	LCER0041	0	0	0	0.0952381	0.47619	0.428571	1	1	0.915679	0.84321	5.33333
	MOT	13	LCER0036	0	0	0	0.3125	0.1875	0.5	1	1	0.914238	0.857621	5.1875
	MOT	13	LCER0027	0	0	0	0.2	0.333333	0.466667	1	1	0.912986	0.870141	5.26667
2	MOT	13	LCER0028	0	0	0	0	0.736842	0.263158	1	1	0.910122	0.898779	5.26316
	MOT	13	LCER0039	0	0	0.190476	0.047619	0.190476	0.571429	1	1	0.909922	0.900781	5.14286
	MOT	13	LCER0035	0	0	0	0	0.785714	0.214286	1	1	0.900205	0.99795	5.21429
	MOT	13	LCER0045	0	0.0434783	0	0	0.652174	0.304348	1	0.956522	0.895376	1.04624	5.17391
	MOT	13	LCER0028	0	0	0.266667	0.0666667	0.133333	0.533333	1	1	0.891932	1.08068	4.93333
1	MOT	13	LCER0045	0	0	0	0.047619	0.714286	0.238095	1	1	0.886472	1.13528	5.19048
	MOT	13	LCER0041	0	0	0.0555556	0	0.722222	0.222222	1	1	0.879253	1.20747	5.11111
1	MOT	13	LCER0062	0	0.125	0	0.0416667	0.416667	0.416667	1	0.875	0.876471	1.23529	5
2	MOT	13	LCER0039	0	0	0.047619	0.238095	0.333333	0.380952	1	1	0.872723	1.27277	5.04762
	MOT	13	LCER0033	0	0	0.235294	0	0.470588	0.294118	1	1	0.86004	1.3996	4.82353
2	MOT	13	LCER0026	0	0	0	0.0769231	0.769231	0.153846	1	1	0.859776	1.40224	5.07692
3	MOT	13	LCER0060	0	0	0	0.181818	0.636364	0.181818	1	1	0.85227	1.4773	5
1	MOT	13	LCER0047	0	0	0.037037	0.0740741	0.703704	0.185185	1	1	0.848805	1.51195	5.03704
	MOT	13	LCER0045	0	0	0	0	0.956522	0.0434783	1	1	0.847334	1.52666	5.04348
	MOT	13	LCER0040	0	0	0.142857	0	0.714286	0.142857	1	1	0.837754	1.62246	4.85714
2	MOT	13	LCER0029	0	0	0.190476	0.0952381	0.428571	0.285714	1	1	0.835884	1.64116	4.80952
1	MOT	13	LCER0059	0	0	0	0.235294	0.647059	0.117647	1	1	0.825599	1.74401	4.88235
1	MOT	13	LCER0036	0	0	0.0952381	0.238095	0.428571	0.238095	1	1	0.82446	1.7554	4.80952
3	MOT	13	LCER0027	0	0	0	0.210526	0.684211	0.105263	1	1	0.824228	1.75772	4.89474
	MOT	13	LCER0051	0.1	0	0.1	0	0.4	0.4	1	0.9	0.820573	1.79427	4.8
	MOT	13	LCER0047	0	0.05	0.4	0	0.2	0.35	1	0.95	0.815831	1.84169	4.4
	MOT	13	LCER0047	0	0.0869565	0.0869565	0	0.652174	0.173913	1	0.913043	0.814494	1.85506	4.73913
	MOT	13	LCER0041	0	0	0.181818	0.0909091	0.545455	0.181818	1	1	0.808818	1.91182	4.72727
	MOT	13	LCER0026	0	0	0	0	1	0	1	1	0.80021	1.9979	5
	MOT	13	LCER0030	0	0	0	0	1	0	1	1	0.80021	1.9979	5
	MOT	13	LCER0030	0	0	0	0	1	0	1	1	0.80021	1.9979	5
	MOT	13	LCER0056	0.25	0.05	0	0.05	0.05	0.6	1	0.7	0.791986	2.08014	4.4
	MOT	13	LCER0033	0	0.111111	0.222222	0	0.444444	0.222222	1	0.888889	0.788083	2.11917	4.44444
	MOT	13	LCER0013	0	0.125	0.25	0	0.375	0.25	1	0.875	0.785495	2.14505	4.375
	MOT	13	LCER0007	0	0	0.375	0.125	0.25	0.25	1	1	0.785135	2.14865	4.375
1	MOT	13	LCER0033	0.0769231	0	0.153846	0	0.538462	0.230769	1	0.923077	0.77698	2.2302	4.61538
1	MOT	13	LCER0049	0	0.0526316	0.210526	0.210526	0.263158	0.263158	1	0.947368	0.775118	2.24882	4.47368
	MOT	13	LCER0059	0	0.1	0.05	0	0.8	0.05	1	0.9	0.771311	2.28689	4.65
	MOT	13	LCER0049	0.1	0	0.2	0	0.4	0.3	1	0.9	0.770477	2.29523	4.5
	MOT	13	LCER0062	0.111111	0	0	0	0.777778	0.111111	1	0.888889	0.770183	2.29817	4.66667
	MOT	13	LCER0024	0.0714286	0.0714286	0.142857	0.0714286	0.214286	0.428571	1	0.857143	0.76942	2.3058	4.57143
	MOT	13	LCER0008	0	0	0.357143	0.214286	0.214286	0.214286	1	1	0.764085	2.35915	4.28571
1	MOT	13	LCER0048	0	0.05	0.25	0.25	0.2	0.25	1	0.95	0.759315	2.40685	4.35
	MOT	13	LCER0048	0.0625	0.125	0.4375	0	0	0.375	1	0.8125	0.759152	2.40848	3.875
	MOT	13	LCER0056	0.176471	0	0.0588235	0	0.470588	0.294118	1	0.823529	0.755671	2.44329	4.47059
	MOT	13	LCER0052	0	0	0.117647	0	0.882353	0	1	1	0.751699	2.48301	4.76471
1	MOT	13	LCER0053	0	0	0.1	0.3	0.55	0.05	1	1	0.74326	2.5674	4.55
1	MOT	13	LCER0058	0	0.0434783	0.0869565	0.391304	0.347826	0.130435	1	0.956522	0.739802	2.60198	4.43478
	MOT	13	LCER0028	0.0666667	0.133333	0	0.0666667	0.533333	0.2	1	0.8	0.732601	2.67399	4.46667
	MOT	13	LCER0040	0	0.0555556	0.166667	0.222222	0.444444	0.111111	1	0.944444	0.72603	2.7397	4.38889
2	MOT	13	LCER0040	0	0.04	0.36	0.16	0.28	0.16	1	0.96	0.716922	2.83078	4.16
	MOT	13	LCER0060	0.0588235	0	0.176471	0.0588235	0.588235	0.117647	1	0.941176	0.715945	2.84055	4.47059
1	MOT	13	LCER0044	0	0.047619	0.0952381	0.238095	0.571429	0.047619	1	0.952381	0.715041	2.84959	4.47619
	MOT	13	LCER0020	0.0833333	0.25	0.0833333	0.25	0	0.333333	1	0.666667	0.709079	2.90921	3.83333
	MOT	13	LCER0007	0.117647	0	0.176471	0.235294	0.176471	0.294118	1	0.882353	0.707114	2.92886	4.23529
	MOT	13	LCER0048	0.157895	0.0526316	0.263158	0	0.157895	0.368421	1	0.789474	0.703371	2.96629	4.05263
1	MOT	13	LCER0001	0	0.15	0.5	0.15	0	0.2	1	0.85	0.698697	3.01303	3.6
	MOT	13	LCER0051	0.153846	0.153846	0.0769231	0.0769231	0.153846	0.384615	1	0.692308	0.684079	3.15921	4.07692
	MOT	13	LCER0058	0.0526316	0.157895	0.157895	0.0526316	0.368421	0.210526	1	0.789474	0.677981	3.22019	4.15789
	MOT	13	LCER0059	0	0.0555556	0.222222	0.0555556	0.666667	0	1	0.944444	0.650496	3.49504	4.33333
1	MOT	13	LCER0051	0.0833333	0.0833333	0.333333	0.0833333	0.166667	0.25	1	0.833333	0.647046	3.52954	3.91667
	MOT	13	LCER0023	0.0625	0.3125	0.375	0	0	0.25	1	0.625	0.643542	3.56458	3.3125
	MOT	13	LCER0008	0	0.0769231	0.384615	0.230769	0.230769	0.0769231	1	0.923077	0.639219	3.60781	3.84615
2	MOT	13	LCER0061	0	0.117647	0	0.470588	0.411765	0	1	0.882353	0.636807	3.63193	4.17647
	MOT	13	LCER0043	0.0625	0.3125	0.1875	0	0.25	0.1875	1	0.625	0.618781	3.81219	3.625
	MOT	13	LCER0055	0	0.181818	0.318182	0.227273	0.181818	0.0909091	1	0.818182	0.617809	3.82191	3.68182
	MOT	13	LCER0055	0.0769231	0	0.307692	0.230769	0.307692	0.0769231	1	0.923077	0.61012	3.8988	3.92308
1	MOT	13	LCER0056	0.0526316	0.157895	0.0526316	0.210526	0.473684	0.0526316	1	0.789474	0.606411	3.93589	4.05263
	MOT	13	LCER0011	0	0.714286	0	0	0.142857	0.142857	1	0.285714	0.606387	3.93613	3
	MOT	13	LCER0060	0.0526316	0	0.105263	0.263158	0.578947	0	1	0.947368	0.604355	3.95645	4.31579
2	MOT	13	LCER0022	0.0952381	0.142857	0.142857	0.285714	0.142857	0.190476	1	0.761905	0.603394	3.96606	3.80952
	MOT	13	LCER0023	0.2	0.2	0.2	0.133333	0	0.266667	1	0.6	0.591951	4.08049	3.33333
	MOT	13	LCER0003	0	0.0588235	0.352941	0.176471	0.411765	0	1	0.941176	0.584917	4.15083	3.94118
	MOT	13	LCER0020	0	0.333333	0.555556	0	0	0.111111	1	0.666667	0.584518	4.15482	3
	MOT	13	LCER0052	0	0.2	0.333333	0	0.466667	0	1	0.8	0.584491	4.15509	3.73333
1	MOT	13	LCER0003	0.105263	0.157895	0.315789	0.105263	0.105263	0.210526	1	0.736842	0.580193	4.19807	3.57895
	MOT	13	LCER0050	0	0	0.428571	0.357143	0.214286	0	1	1	0.579087	4.20913	3.78571
1	MOT	13	LCER0043	0.05	0.05	0.3	0.25	0.3	0.05	1	0.9	0.573826	4.26174	3.85
2	MOT	13	LCER0052	0.125	0.0416667	0.25	0.125	0.375	0.0833333	1	0.833333	0.570433	4.29567	3.83333
1	MOT	13	LCER0031	0.125	0	0.333333	0.208333	0.25	0.0833333	1	0.875	0.56953	4.3047	3.70833
	MOT	13	LCER0061	0	0.0833333	0.333333	0.25	0.333333	0	1	0.916667	0.563482	4.36518	3.83333
3	MOT	13	LCER0007	0.136364	0.181818	0.181818	0.136364	0.181818	0.181818	1	0.681818	0.559845	4.40155	3.59091
	MOT	13	LCER0018	0.166667	0.25	0.166667	0.0833333	0.0833333	0.25	1	0.583333	0.558924	4.41076	3.41667
	MOT	13	LCER0053	0.133333	0	0.4	0	0.466667	0	1	0.866667	0.523376	4.76624	3.66667
	MOT	13	LCER0053	0.111111	0.222222	0.111111	0	0.555556	0	1	0.666667	0.502244	4.97756	3.66667
	MOT	13	LCER0002	0	0.25	0.3125	0.1875	0.25	0	1	0.75	0.501918	4.98082	3.4375
	MOT	13	LCER0017	0.111111	0.111111	0.166667	0.0555556	0.555556	0	1	0.777778	0.500884	4.99116	3.83333
	MOT	13	LCER0061	0.142857	0.214286	0	0.0714286	0.571429	0	1	0.642857	0.500718	4.99282	3.71429
1	MOT	13	LCER0004	0.0384615	0.230769	0.461538	0.115385	0.0769231	0.0769231	1	0.730769	0.491102	5.08898	3.19231
1	MOT	13	LCER0023	0	0.25	0.4375	0.0625	0.25	0	1	0.75	0.490691	5.09309	3.3125
	MOT	13	LCER0015	0.125	0.375	0.25	0	0.125	0.125	1	0.5	0.482103	5.17897	3
	MOT	13	LCER0004	0	0.266667	0.466667	0.0666667	0.2	0	1	0.733333	0.470174	5.29826	3.2
2	MOT	13	LCER0008	0.217391	0.478261	0	0	0.173913	0.130435	1	0.304348	0.468173	5.31827	2.82609
	MOT	13	LCER0017	0.235294	0.352941	0.176471	0.0588235	0	0.176471	1	0.411765	0.466878	5.33122	2.76471
1	MOT	13	LCER0009	0	0.5	0.35	0.05	0.05	0.05	1	0.5	0.466652	5.33348	2.8
	MOT	13	LCER0058	0.277778	0	0.222222	0	0.5	0	1	0.722222	0.465995	5.34005	3.44444
1	MOT	13	LCER0055	0.105263	0.263158	0.157895	0.263158	0.157895	0.0526316	1	0.631579	0.461813	5.38187	3.26316
	MOT	13	LCER0054	0.15	0.15	0.15	0.1	0.45	0	1	0.7	0.443497	5.56503	3.55
	MOT	13	LCER0022	0.1	0.5	0.1	0.1	0.1	0.1	1	0.4	0.442975	5.57025	2.9
2	MOT	13	LCER0014	0.235294	0.411765	0.0588235	0.0588235	0.0588235	0.176471	1	0.352941	0.442785	5.57215	2.82353
	MOT	13	LCER0054	0.235294	0.0588235	0.352941	0.0588235	0.235294	0.0588235	1	0.705882	0.442734	5.57266	3.17647
	MOT	13	LCER0001	0	0.388889	0.333333	0.166667	0.111111	0	1	0.611111	0.429678	5.70322	3
3	MOT	13	LCER0042	0.217391	0.130435	0.130435	0.347826	0.130435	0.0434783	1	0.652174	0.420263	5.79737	3.17391
1	MOT	13	LCER0024	0.105263	0.315789	0.315789	0.157895	0.0526316	0.0526316	1	0.578947	0.402556	5.97444	2.89474
	MOT	13	LCER0011	0.285714	0.571429	0	0	0	0.142857	1	0.142857	0.402356	5.97644	2.28571
	MOT	13	LCER0003	0.117647	0.411765	0.352941	0	0.0588235	0.0588235	1	0.470588	0.385583	6.14417	2.64706
2	MOT	13	LCER0054	0.142857	0.142857	0.238095	0.285714	0.190476	0	1	0.714286	0.384814	6.15186	3.2381
	MOT	13	LCER0024	0.333333	0.0833333	0.333333	0.166667	0	0.0833333	1	0.583333	0.383667	6.16333	2.66667
	MOT	13	LCER0006	0.0769231	0	0.692308	0.230769	0	0	1	0.923077	0.373651	6.26349	3.07692
	MOT	13	LCER0032	0.166667	0.277778	0.277778	0	0.277778	0	1	0.555556	0.370064	6.29936	2.94444
	MOT	13	LCER0018	0.2	0.333333	0.333333	0.0666667	0	0.0666667	1	0.466667	0.362027	6.37973	2.53333
1	MOT	13	LCER0050	0.08	0.28	0.32	0.2	0.12	0	1	0.64	0.361622	6.38378	3
	MOT	13	LCER0022	0.133333	0.266667	0.333333	0.0666667	0.2	0	1	0.6	0.347779	6.52221	2.93333
	MOT	13	LCER0013	0.0909091	0.636364	0	0.0909091	0.181818	0	1	0.272727	0.343577	6.56423	2.63636
	MOT	13	LCER0010	0	0.5	0.375	0.125	0	0	1	0.5	0.339037	6.60963	2.625
1	MOT	13	LCER0006	0.111111	0.222222	0.333333	0.277778	0.0555556	0	1	0.666667	0.336336	6.63664	2.94444
	MOT	13	LCER0006	0.166667	0.111111	0.333333	0.333333	0.0555556	0	1	0.722222	0.334865	6.65135	3
	MOT	13	LCER0050	0.333333	0.166667	0.166667	0	0.333333	0	1	0.5	0.3345	6.655	2.83333
2	MOT	13	LCER0032	0.208333	0.416667	0.125	0.125	0.0833333	0.0416667	1	0.375	0.331218	6.68782	2.58333
	MOT	13	LCER0021	0.0714286	0.357143	0.5	0	0.0714286	0	1	0.571429	0.319068	6.80932	2.64286
	MOT	13	LCER0010	0.0769231	0.461538	0.230769	0.153846	0.0769231	0	1	0.461538	0.315901	6.84099	2.69231
	MOT	13	LCER0029	0.1	0.1	0.6	0.2	0	0	1	0.8	0.312382	6.87618	2.9
	MOT	13	LCER0021	0.0769231	0.153846	0.615385	0.153846	0	0	1	0.769231	0.308017	6.91983	2.84615
	MOT	13	LCER0043	0.384615	0.153846	0.153846	0	0.307692	0	1	0.461538	0.307505	6.92495	2.69231
	MOT	13	LCER0042	0.25	0.166667	0.416667	0	0.166667	0	1	0.583333	0.306161	6.93839	2.66667
	MOT	13	LCER0042	0.235294	0.176471	0.294118	0.176471	0.117647	0	1	0.588235	0.296068	7.03932	2.76471
	MOT	13	LCER0062	0	0.5	0.5	0	0	0	1	0.5	0.294959	7.05041	2.5
	MOT	13	LCER0029	0	0.555556	0.444444	0	0	0	1	0.444444	0.287825	7.12175	2.44444
	MOT	13	LCER0001	0.142857	0.357143	0.428571	0	0.0714286	0	1	0.5	0.27926	7.2074	2.5
	MOT	13	LCER0049	0.363636	0	0.454545	0.0909091	0.0909091	0	1	0.636364	0.276704	7.23296	2.54545
1	MOT	13	LCER0010	0.105263	0.421053	0.368421	0.0526316	0.0526316	0	1	0.473684	0.276559	7.23441	2.52632
	MOT	13	LCER0009	0.133333	0.466667	0.333333	0	0.0666667	0	1	0.4	0.266444	7.33556	2.4
	MOT	13	LCER0009	0.266667	0.266667	0.266667	0.0666667	0.133333	0	1	0.466667	0.262102	7.37898	2.53333
2	MOT	13	LCER0015	0.470588	0.176471	0.294118	0	0	0.0588235	1	0.352941	0.261225	7.38775	2.05882
1	MOT	13	LCER0020	0.2	0.32	0.32	0.12	0.04	0	1	0.48	0.249021	7.50979	2.48
1	MOT	13	LCER0011	0.0740741	0.407407	0.481481	0.037037	0	0	1	0.518519	0.248382	7.51618	2.48148
	MOT	13	LCER0019	0.1	0.5	0.3	0.1	0	0	1	0.4	0.237013	7.62987	2.4
	MOT	13	LCER0004	0.176471	0.294118	0.411765	0.117647	0	0	1	0.529412	0.230053	7.69947	2.47059
	MOT	13	LCER0002	0.214286	0.285714	0.357143	0.142857	0	0	1	0.5	0.219726	7.80274	2.42857
	MOT	13	LCER0012	0.25	0.25	0.333333	0.166667	0	0	1	0.5	0.214292	7.85708	2.41667
	MOT	13	LCER0012	0.222222	0.333333	0.333333	0.111111	0	0	1	0.444444	0.20497	7.9503	2.33333
	MOT	13	LCER0014	0.125	0.375	0.5	0	0	0	1	0.5	0.204964	7.95036	2.375
1	MOT	13	LCER0019	0.111111	0.5	0.388889	0	0	0	1	0.388889	0.196462	8.03538	2.27778
1	MOT	13	LCER0017	0.210526	0.368421	0.368421	0.0526316	0	0	1	0.421053	0.193407	8.06593	2.26316
1	MOT	13	LCER0021	0.2	0.5	0.2	0.1	0	0	1	0.3	0.191453	8.08547	2.2
2	MOT	13	LCER0002	0.285714	0.285714	0.333333	0.0952381	0	0	1	0.428571	0.184321	8.15679	2.2381
	MOT	13	LCER0019	0.714286	0	0.142857	0	0.142857	0	1	0.285714	0.167909	8.32091	1.85714
2	MOT	13	LCER0018	0.263158	0.421053	0.263158	0.0526316	0	0	1	0.315789	0.167098	8.32902	2.10526
3	MOT	13	LCER0012	0.210526	0.421053	0.368421	0	0	0	1	0.368421	0.164027	8.35973	2.15789
1	MOT	13	LCER0013	0.235294	0.352941	0.411765	0	0	0	1	0.411765	0.162984	8.37016	2.17647
3	MOT	13	LCER0016	0.307692	0.384615	0.230769	0.0769231	0	0	1	0.307692	0.160877	8.39123	2.07692
	MOT	13	LCER0016	0.272727	0.272727	0.454545	0	0	0	1	0.454545	0.159566	8.40434	2.18182
	MOT	13	LCER0016	0.285714	0.571429	0.142857	0	0	0	1	0.142857	0.119047	8.80953	1.85714
	MOT	13	LCER0015	0.428571	0.285714	0.285714	0	0	0	1	0.285714	0.109053	8.90947	1.85714
	MOT	13	LCER0032	0.384615	0.615385	0	0	0	0	1	0	0.0691234	9.30877	1.61538
	MOT	13	LCER0014	0.571429	0.428571	0	0	0	0	1	0	0.0436795	9.5632	1.42857
