# Supplementary material for: Data describing Upland cotton cultivars and advanced breeding lines used in Colombia
Source: Data Brief. 2019 Jun 11;25:104140. doi: 10.1016/j.dib.2019.104140 (PMC6595403; doi:10.1016/j.dib.2019.104140)
Supplement: Supplementary file 3 [file mmc3.xlsx]

## Sheet: DB2
	LOC	WAP	ABL	Rep	p0	p1	p2	p3	p4	p5	INC	SPR(2-5)	RAM(0-5)	RSC34	IDX
#REF!	TUR	13	LCER0001	1	0.284615	0.338462	0.184615	0.0846154	0.0538462	0.0538462	1	0.376923	0.305008	5.09315	2.44615
	TUR	13	LCER0001	2	0.272727	0.649351	0.0779221	0	0	0	1	0.0779221	0.11209	1.87172	1.80519
	TUR	13	LCER0001	3	0.306452	0.548387	0	0.0645161	0.0806452	0	1	0.145161	0.203417	3.39675	2.06452
#REF!	TUR	13	LCER0002	1	0.6	0.4	0	0	0	0	1	0	0.0402489	0.672094	1.4
	TUR	13	LCER0002	2	0	0	0.837209	0.162791	0	0	1	1	0.4527	7.55937	3.16279
	TUR	13	LCER0002	3	0.733333	0.233333	0	0	0.0333333	0	1	0.0333333	0.0678583	1.13313	1.36667
#REF!	TUR	13	LCER0003	1	0.254902	0.117647	0.235294	0.117647	0.196078	0.0784314	1	0.627451	0.430654	7.19124	3.11765
	TUR	13	LCER0003	2	0.885714	0.0571429	0	0.0285714	0	0.0285714	1	0.0571429	0.0828855	1.38406	1.28571
	TUR	13	LCER0003	3	0.325301	0.53012	0	0.0481928	0.0963855	0	1	0.144578	0.20329	3.39462	2.06024
#REF!	TUR	13	LCER0006	1	0.290909	0.0636364	0.218182	0.118182	0.290909	0.0181818	1	0.645455	0.392792	6.55902	3.10909
	TUR	13	LCER0006	2	0.7	0.133333	0	0	0.166667	0	1	0.166667	0.157759	2.63432	1.8
	TUR	13	LCER0006	3	0.554455	0.188119	0	0.148515	0.108911	0	1	0.257426	0.188835	3.15324	2.06931
#REF!	TUR	13	LCER0007	1	0	0.40678	0.364407	0.194915	0.0338983	0	1	0.59322	0.395437	6.60318	2.85593
	TUR	13	LCER0007	2	0.132075	0.207547	0.00943396	0.0471698	0.556604	0.0471698	1	0.660377	0.570798	9.53142	3.83019
	TUR	13	LCER0007	3	0.322034	0.313559	0.0169492	0.0847458	0.245763	0.0169492	1	0.364407	0.330002	5.51051	2.66949
#REF!	TUR	13	LCER0008	1	0	0.295652	0.252174	0.243478	0.165217	0.0434783	1	0.704348	0.55284	9.23156	3.4087
	TUR	13	LCER0008	2	0.00925926	0.87963	0.111111	0	0	0	1	0.111111	0.215605	3.60026	2.10185
	TUR	13	LCER0008	3	0.0338983	0.271186	0.0338983	0.110169	0.440678	0.110169	1	0.694915	0.639037	10.6709	3.98305
#REF!	TUR	13	LCER0009	1	0.15873	0.634921	0.206349	0	0	0	1	0.206349	0.15853	2.64719	2.04762
	TUR	13	LCER0009	2	0.256881	0.724771	0	0.0183486	0	0	1	0.0183486	0.119521	1.99582	1.77982
	TUR	13	LCER0009	3	0.653333	0.0933333	0.16	0.0133333	0.08	0	1	0.253333	0.126629	2.11451	1.77333
#REF!	TUR	13	LCER0010	1	0.396552	0.103448	0.155172	0.12069	0.137931	0.0862069	1	0.5	0.363835	6.07547	2.75862
	TUR	13	LCER0010	2	0.217391	0.217391	0.23913	0.23913	0.0869565	0	1	0.565217	0.294561	4.91871	2.76087
	TUR	13	LCER0010	3	0.639344	0.245902	0.114754	0	0	0	1	0.114754	0.0568644	0.949546	1.47541
#REF!	TUR	13	LCER0012	1	0.24359	0.128205	0.192308	0.128205	0.153846	0.153846	1	0.628205	0.48758	8.14182	3.28205
	TUR	13	LCER0012	2	0.316456	0.316456	0.126582	0.101266	0.0632911	0.0759494	1	0.367089	0.325753	5.43956	2.50633
	TUR	13	LCER0012	3	0.327869	0.196721	0.0327869	0.0983607	0.344262	0	1	0.47541	0.333368	5.56672	2.93443
#REF!	TUR	13	LCER0013	1	0	0	0.268293	0.146341	0.121951	0.463415	1	1	0.866884	14.4756	4.78049
	TUR	13	LCER0013	2	0.469697	0.106061	0.227273	0.0606061	0.136364	0	1	0.424242	0.211864	3.5378	2.28788
	TUR	13	LCER0013	3	0.229167	0.0833333	0.0833333	0.229167	0.375	0	1	0.6875	0.412565	6.88919	3.4375
#REF!	TUR	13	LCER0014	1	0.297619	0.107143	0.154762	0.154762	0.22619	0.0595238	1	0.595238	0.411084	6.86446	3.08333
	TUR	13	LCER0014	2	0.590164	0.377049	0	0.0163934	0.0163934	0	1	0.0327869	0.0802901	1.34072	1.4918
	TUR	13	LCER0014	3	0.474576	0.40678	0.0169492	0.0847458	0.0169492	0	1	0.118644	0.124679	2.08194	1.76271
#REF!	TUR	13	LCER0015	1	0.1125	0	0.125	0.2	0.4375	0.125	1	0.8875	0.661614	11.0479	4.225
	TUR	13	LCER0015	2	0.393258	0.550562	0.0561798	0	0	0	1	0.0561798	0.0858608	1.43374	1.66292
	TUR	13	LCER0015	3	0.322581	0.505376	0.0107527	0.0645161	0.0967742	0	1	0.172043	0.202406	3.37986	2.10753
#REF!	TUR	13	LCER0016	1	0	0.103448	0.206897	0.103448	0.517241	0.0689655	1	0.896552	0.694141	11.5911	4.24138
	TUR	13	LCER0016	2	0.941176	0	0	0	0.0588235	0	1	0.0588235	0.0512958	0.856559	1.23529
	TUR	13	LCER0016	3	0.423529	0.0823529	0.141176	0.164706	0.0941176	0.0941176	1	0.494118	0.35732	5.96668	2.70588
#REF!	TUR	13	LCER0018	1	0	0.88	0	0	0.08	0.04	1	0.12	0.4373	7.30222	2.4
	TUR	13	LCER0018	2	0	0.810811	0.189189	0	0	0	1	0.189189	0.252807	4.22148	2.18919
	TUR	13	LCER0018	3	0.0666667	0.822222	0.0666667	0.0444444	0	0	1	0.111111	0.199918	3.33831	2.08889
#REF!	TUR	13	LCER0019	1	0.0172414	0.655172	0.258621	0.0172414	0.0517241	0	1	0.327586	0.304249	5.08048	2.43103
	TUR	13	LCER0019	2	0	0.924242	0.0757576	0	0	0	1	0.0757576	0.232126	3.87614	2.07576
	TUR	13	LCER0019	3	0	0.83871	0.16129	0	0	0	1	0.16129	0.24832	4.14655	2.16129
#REF!	TUR	13	LCER0020	1	0.863636	0	0	0	0	0.136364	1	0.136364	0.247335	4.13011	1.68182
	TUR	13	LCER0020	2	0	0.810811	0.189189	0	0	0	1	0.189189	0.252807	4.22148	2.18919
	TUR	13	LCER0020	3	0.810811	0.189189	0	0	0	0	1	0	0.0175187	0.292535	1.18919
#REF!	TUR	13	LCER0021	1	1	0	0	0	0	0	1	0	0	0	1
	TUR	13	LCER0021	2	0	0.977273	0	0	0	0.0227273	1	0.0227273	0.335978	5.6103	2.09091
	TUR	13	LCER0021	3	0	1	0	0	0	0	1	0	0.19979	3.33618	2
#REF!	TUR	13	LCER0022	1	0.275	0.5625	0.1125	0	0.025	0.025	1	0.1625	0.222672	3.71827	2.0125
	TUR	13	LCER0022	2	0.232558	0.267442	0.0116279	0.0813953	0.360465	0.0465116	1	0.5	0.452198	7.55099	3.2093
	TUR	13	LCER0022	3	0	0.654867	0.0884956	0.0884956	0.168142	0	1	0.345133	0.412542	6.8888	2.76991
#REF!	TUR	13	LCER0026	1	0.185185	0	0	0	0.814815	0	1	0.814815	0.6267	10.4649	4.25926
	TUR	13	LCER0026	2	0.0909091	0	0.136364	0.272727	0.5	0	1	0.909091	0.557698	9.31267	4.09091
	TUR	13	LCER0026	3	0.0357143	0	0.0714286	0.535714	0.357143	0	1	0.964286	0.592868	9.89996	4.17857
#REF!	TUR	13	LCER0027	1	0.15534	0.0194175	0.145631	0.213592	0.407767	0.0582524	1	0.825243	0.56058	9.3608	3.87379
	TUR	13	LCER0027	2	0.08	0.04	0.2	0.293333	0.28	0.106667	1	0.88	0.606312	10.1244	3.97333
	TUR	13	LCER0027	3	0.392157	0.45098	0	0.0294118	0.127451	0	1	0.156863	0.200826	3.35347	2.04902
#REF!	TUR	13	LCER0028	1	0.0606061	0.55303	0.151515	0.0909091	0.128788	0.0151515	1	0.386364	0.370802	6.19182	2.7197
	TUR	13	LCER0028	2	0.16129	0.591398	0.0967742	0.0752688	0.0752688	0	1	0.247312	0.243044	4.05846	2.31183
	TUR	13	LCER0028	3	0.521008	0.462185	0	0.0168067	0	0	1	0.0168067	0.0711184	1.18757	1.51261
#REF!	TUR	13	LCER0031	1	0.373333	0.293333	0.173333	0.04	0.12	0	1	0.333333	0.210238	3.51064	2.24
	TUR	13	LCER0031	2	0.808824	0.102941	0.0147059	0.0441176	0.0294118	0	1	0.0882353	0.0609481	1.01774	1.38235
	TUR	13	LCER0031	3	0.0285714	0.942857	0	0.0142857	0.0142857	0	1	0.0285714	0.221436	3.69763	2.04286
#REF!	TUR	13	LCER0033	1	0.21519	0.0253165	0.113924	0	0.329114	0.316456	1	0.759494	0.696539	11.6311	4.1519
	TUR	13	LCER0033	2	0.295775	0.239437	0.267606	0.0422535	0.0140845	0.140845	1	0.464789	0.398222	6.64969	2.66197
	TUR	13	LCER0033	3	0.3	0.4	0.025	0.0375	0.2375	0	1	0.3	0.277099	4.62713	2.5125
#REF!	TUR	13	LCER0034	1	0.0425532	0	0	0.0638298	0.276596	0.617021	1	0.957447	0.912077	15.2302	5.38298
	TUR	13	LCER0034	2	0.428571	0.326531	0	0	0.122449	0.122449	1	0.244898	0.368828	6.15884	2.42857
	TUR	13	LCER0034	3	0.0833333	0.0555556	0.305556	0.305556	0.25	0	1	0.861111	0.458182	7.65092	3.58333
#REF!	TUR	13	LCER0035	1	0.134615	0	0.307692	0.288462	0.192308	0.0769231	1	0.865385	0.551283	9.20556	3.63462
	TUR	13	LCER0035	2	0.761905	0.190476	0	0	0.047619	0	1	0.047619	0.0734658	1.22676	1.38095
	TUR	13	LCER0035	3	0.339623	0.301887	0	0.132075	0.226415	0	1	0.358491	0.293653	4.90355	2.60377
#REF!	TUR	13	LCER0039	1	0	0.0641026	0.320513	0.217949	0.307692	0.0897436	1	0.935897	0.67221	11.2249	4.03846
	TUR	13	LCER0039	2	0.283951	0.123457	0.185185	0.209877	0.197531	0	1	0.592593	0.318424	5.31718	2.91358
	TUR	13	LCER0039	3	0	0.047619	0.111111	0.111111	0.634921	0.0952381	1	0.952381	0.756478	12.632	4.61905
#REF!	TUR	13	LCER0041	1	0	0.384615	0	0.0769231	0.461538	0.0769231	1	0.615385	0.676651	11.299	3.84615
	TUR	13	LCER0041	2	0	0	0.117647	0.117647	0.529412	0.235294	1	1	0.834137	13.9288	4.88235
	TUR	13	LCER0041	3	0.315789	0.157895	0.263158	0.263158	0	0	1	0.526316	0.217382	3.62995	2.47368
#REF!	TUR	13	LCER0042	1	0.535714	0.464286	0	0	0	0	1	0	0.0481142	0.803432	1.46429
	TUR	13	LCER0042	2	0.703704	0.111111	0	0	0.185185	0	1	0.185185	0.167469	2.79647	1.85185
	TUR	13	LCER0042	3	0.736842	0.22807	0.0350877	0	0	0	1	0.0350877	0.034178	0.570719	1.29825
#REF!	TUR	13	LCER0043	1	0.478261	0	0.0434783	0.0869565	0.347826	0.0434783	1	0.521739	0.404364	6.75224	2.95652
	TUR	13	LCER0043	2	0	0	0.277778	0.277778	0.277778	0.166667	1	1	0.754623	12.601	4.33333
	TUR	13	LCER0043	3	0.775	0.025	0.125	0.075	0	0	1	0.2	0.0690266	1.15264	1.5
#REF!	TUR	13	LCER0044	1	0	0	0.18	0.24	0.44	0.14	1	1	0.77184	12.8885	4.54
	TUR	13	LCER0044	2	0.571429	0.0595238	0.119048	0.166667	0.0833333	0	1	0.369048	0.180545	3.01482	2.13095
	TUR	13	LCER0044	3	0.0875	0.4625	0.125	0.075	0.125	0.125	1	0.45	0.483307	8.07047	3.0625
#REF!	TUR	13	LCER0046	1	0.246575	0.0136986	0.369863	0.219178	0.150685	0	1	0.739726	0.348628	5.82154	3.0137
	TUR	13	LCER0046	2	0.125	0.488636	0.113636	0.181818	0.0681818	0.0227273	1	0.386364	0.341303	5.69923	2.64773
	TUR	13	LCER0046	3	0.183908	0.195402	0.137931	0.114943	0.367816	0	1	0.62069	0.395813	6.60945	3.28736
#REF!	TUR	13	LCER0048	1	0	0.0416667	0	0	0.958333	0	1	0.958333	0.769084	12.8425	4.875
	TUR	13	LCER0048	2	0	0	0.181818	0.227273	0.409091	0.181818	1	1	0.788091	13.1599	4.59091
	TUR	13	LCER0048	3	0.368421	0	0.0526316	0.368421	0.210526	0	1	0.631579	0.362814	6.05842	3.05263
#REF!	TUR	13	LCER0050	1	0	0.961538	0	0	0	0.0384615	1	0.0384615	0.380726	6.35752	2.15385
	TUR	13	LCER0050	2	0.833333	0.166667	0	0	0	0	1	0	0.0153115	0.255678	1.16667
	TUR	13	LCER0050	3	0.565217	0.434783	0	0	0	0	1	0	0.0444387	0.742057	1.43478
#REF!	TUR	13	LCER0052	1	0.7	0.18	0.07	0	0.05	0	1	0.12	0.0898963	1.50113	1.52
	TUR	13	LCER0052	2	0.818182	0	0.181818	0	0	0	1	0.181818	0.0495119	0.826771	1.36364
	TUR	13	LCER0052	3	0.230769	0.384615	0	0	0.384615	0	1	0.384615	0.390243	6.51644	2.92308
#REF!	TUR	13	LCER0053	1	0.302083	0.0520833	0.1875	0.197917	0.1875	0.0729167	1	0.645833	0.427506	7.13868	3.13542
	TUR	13	LCER0053	2	0.405405	0.148649	0.324324	0.0675676	0.0405405	0.0135135	1	0.445946	0.223473	3.73164	2.22973
	TUR	13	LCER0053	3	0.333333	0.176471	0.0392157	0.0882353	0.352941	0.00980392	1	0.490196	0.366451	6.11916	2.98039
#REF!	TUR	13	LCER0059	1	0.0884956	0.221239	0.336283	0.159292	0.159292	0.0353982	1	0.690265	0.443424	7.40449	3.18584
	TUR	13	LCER0059	2	0.255319	0.521277	0.0744681	0.0744681	0.0744681	0	1	0.223404	0.211751	3.53591	2.19149
	TUR	13	LCER0059	3	0.226087	0.521739	0.0173913	0.0347826	0.2	0	1	0.252174	0.27926	4.66321	2.46087
#REF!	TUR	13	LCER0062	1	0.15873	0.349206	0.238095	0.126984	0.047619	0.0793651	1	0.492063	0.394136	6.58145	2.79365
	TUR	13	LCER0062	2	0.176471	0.27451	0.176471	0.215686	0.156863	0	1	0.54902	0.328465	5.48486	2.90196
	TUR	13	LCER0062	3	0.411765	0.176471	0.0392157	0.0588235	0.313725	0	1	0.411765	0.289671	4.83705	2.68627
#REF!	TUR	13	LCER0063	1	0	0.303571	0.348214	0.178571	0.169643	0	1	0.696429	0.465396	7.77137	3.21429
	TUR	13	LCER0063	2	0.326087	0.423913	0.0108696	0.0652174	0.173913	0	1	0.25	0.244654	4.08534	2.33696
	TUR	13	LCER0063	3	0.0421053	0.336842	0.0210526	0.136842	0.410526	0.0526316	1	0.621053	0.571924	9.55023	3.69474
#REF!	TUR	13	LC123	1	0.293651	0.0555556	0.253968	0.238095	0.15873	0	1	0.650794	0.319048	5.3276	2.9127
	TUR	13	LC123	2	0.173554	0.735537	0.0495868	0	0.0413223	0	1	0.0909091	0.191971	3.20562	2
	TUR	13	LC123	3	0.193548	0.322581	0.193548	0.0967742	0.174194	0.0193548	1	0.483871	0.351315	5.86641	2.79355
#REF!	TUR	13	LC129	1	0	0.0701754	0.22807	0.350877	0.298246	0.0526316	1	0.929825	0.65144	10.878	4.03509
	TUR	13	LC129	2	0.555556	0	0	0.037037	0.407407	0	1	0.444444	0.334856	5.59156	2.74074
	TUR	13	LC129	3	0.22973	0.202703	0	0.216216	0.351351	0	1	0.567568	0.40648	6.78757	3.25676
#REF!	TUR	13	LC205	1	0.252336	0.0841121	0.214953	0.102804	0.205607	0.140187	1	0.663551	0.494127	8.25114	3.34579
	TUR	13	LC205	2	0.0185185	0.398148	0.259259	0.12963	0.157407	0.037037	1	0.583333	0.472797	7.89496	3.12037
	TUR	13	LC205	3	0.0421053	0.0421053	0	0.126316	0.789474	0	1	0.915789	0.655061	10.9385	4.57895
#REF!	TUR	13	LC208	1	0.197531	0.0246914	0.135802	0.358025	0.209877	0.0740741	1	0.777778	0.513377	8.57259	3.58025
	TUR	13	LC208	2	0	0.204082	0.306122	0.346939	0.122449	0.0204082	1	0.795918	0.535846	8.94778	3.44898
	TUR	13	LC208	3	0.384615	0.230769	0.017094	0.00854701	0.350427	0.00854701	1	0.384615	0.340712	5.68936	2.73504

## Sheet: Readme
Column Headers	Definition
LOC	Location
WAP	Weeks after planting
ABL	Advanced Breeding Lines ID
p0*	Level 1
p1	Level 2
p2	Level 3
p3	Level 4
p4	Level 5
p5	Level 6
INC	Disease incidence
SPR(2-5)	Sprouting ocurrence (frequency for severity levels from 2 to 5)
RAM(0-5)	Ramulosis Infection Intensity Index estimated as is described in [3]
RSC	Ramulosis Resistant Score
IDX	Disease Index (arithmetic estimation of severity)
* p denotes frequency for each disease severity level observed in the field
